# Supplementary material for: Construction of an In Silico Structural Profiling Tool Facilitating Mechanistically Grounded Classification of Aquatic Toxicants
Source: Environ Sci Technol. 2022 Nov 29;56(24):17805–14. doi: 10.1021/acs.est.2c03736 (PMC9775196; doi:10.1021/acs.est.2c03736)
Supplement: Supplementary file 1 — es2c03736_si_001.xlsx [file es2c03736_si_001.xlsx]

## Sheet: Cover
S1	Supporting information
	Construction of an In Silico Structural Profiling Tool facilitating Mechanistically-grounded Classification of Aquatic Toxicants
	James W. Firman,1* David J. Ebbrell,1 Franklin J. Bauer,2 Maria Sapounidou,1 Geoff Hodges,3 Bruno Campos,3 Jayne Roberts,3 Steve Gutsell,3 Paul C. Thomas,2 Mark Bonnell,4 Mark T.D. Cronin1
	1School of Pharmacy and Biomolecular Sciences, Liverpool John Moores University, Byrom Street, Liverpool, L3 3AF, UK
	2KREATiS SAS, 23 rue du Creuzat, ZAC de St-Hubert, 38080 L’Isle d’Abeau, France
	3Safety and Environmental Assurance Centre, Unilever, Colworth Science Park, Sharnbrook, Bedfordshire MK44 1LQ, UK
	4Science and Risk Assessment Directorate, Environment & Climate Change Canada, 351 St. Joseph Blvd, Gatineau, Quebec K1A 0H3, Canada
	*Correspondence to:
	James Firman
	Email: j.w.firman@ljmu.ac.uk
	Supporting information consists of one figure, seven tables and nine pages.

## Sheet: Figure S1
S2
											Supplementary Figure 1. Outline of structure underlying the KNIME implementation of Sapounidou scheme. Compounds are initially screened simultaneously across domain 2 (reactive), domain 3 (specific) and mechanistic group 2 within domain 1 (enhanced narcosis). Those failing to match any alert within these areas are subsequently profiled for characteristics of non-polar narcosis. If again unmatched…

## Sheet: Table S1
S3
	Supplementary Table 1: Overview and comparison of the structure of referenced schemes designed for classification of chemicals according to mode/mechanism of action relevant in environmental toxicology
	Scheme	Classification basis	Description	No. of alerts / decision steps	Source taxa	Availability	Origin
	Verhaar	Mode of action	Assigns chemicals to one of five classes:	47	Poecilia reticulata	Toxtree1, OECD QSAR Toolbox2, VEGA3	Verhaar et al.4, Ellison et al.5
			- Class 1 (Narcosis or baseline toxicity)
			- Class 2 (less inert chemicals)
			- Class 3 (unspecific reactivity)
			- Class 4 (chemicals and groups of chemicals acting by a specific mechanism)
			- Class 5 (not possible to classify according to these rules)
	Russom / US EPA / ASTER	Mode of action	Assigns chemicals to one of seven classes:	72	Pimephales promelas	OECD QSAR Toolbox2, ChemProp6, US EPA ASTER7	Russom et al.8
			- Narcosis I
			- Narcosis II
			- Narcosis III
			- Oxidative phosphorylation
			- Reactive electrophiles / pro-electrophiles
			- Acetylcholinesterase inhibitors
			- Central nervous system seizure agents
	MechoA	Mechanism of action	Modified decision tree assigns chemicals as acting through one or several of 25 mechanistic groups, which belong to six broad categories:	67	Humans, rodents, fish, daphnids, algae, terrestrial plants, fungi (and by extension to other species)	iSafeRat® Desktop9, OECD QSAR Toolbox2	Bauer et al.10, Bauer et al.11
			- Membrane destabilisation
			- Enzymatic hydrolysis
			- Reactivity
			- Pro-activity
			- Indirect enzyme disruption
			- Direct docking disruption
	Sapounidou	Mechanism of action	Scheme incorporates three tiers: Domain, mechanistic classification and MIE-level interaction.	183	Broad spectrum of aquatic species	As KNIME workflow Github (https://github.com/LJMU-Chemoinformatics/Sapounidou-mechanistic-profiler) Zenodo https://zenodo.org/record/7100972#.YysJ93bMLIU	Sapounidou et al.12
			Domain consists of three broad categories (Tier 1):
			- Narcosis
			- Reactive
			- Specific
			These are subdivided into ten mechanistic groups (Tier 2):
			- Non-polar narcosis
			- Enhanced narcosis
			- Electrophilic reactivity
			- Nucleophilic reactivity
			- Free radical generation
			- Enzyme inhibition
			- Ion channel modulation
			- Cellular function disruption
			- Mitochondrial disruption
			- Nuclear receptor modulation
			Further assigned across 25 mechanistic sub-groups (Tier 3) representing MIE-level interaction (as elaborated within Supplementary Table 3)
	References
1	Patlewicz, G.; Jeliazkova, N.; Safford, R. J.; Worth, A. P.; Aleksiev, B., An evaluation of the implementation of the Cramer classification scheme in the Toxtree software. SAR QSAR Environ Res 2008, 19, (5-6), 495-524
2	Schultz, T. W.; Diderich, R.; Kuseva, C. D.; Mekenyan, O. G., The OECD QSAR Toolbox Starts Its Second Decade. Methods Mol Biol 2018, 1800, 55-77
3	Benfenati, E.; Roncaglioni, A.; Lombardo, A.; Manganaro, A., Integrating QSAR, Read-Across, and Screening Tools: The VEGAHUB Platform as an Example. In Advances in Computational Toxicology: Methodologies and Applications in Regulatory Science, Hong, H., Ed. Springer International Publishing: Cham, 2019; pp 365-381.
4	Verhaar, H. J. M.; van Leeuwen, C. J.; Hermens, J. L. M., Classifying environmental pollutants. Chemosphere 1992, 25, (4), 471-491
5	Ellison, C. M.; Madden, J. C.; Cronin, M. T. D.; Enoch, S. J., Investigation of the Verhaar scheme for predicting acute aquatic toxicity: Improving predictions obtained from Toxtree ver. 2.6. Chemosphere 2015, 139, 146-154
6	UFZ Department of Ecological Chemistry, ChemProp (v.7.1.0), http://www.ufz.de/ecochem/chemprop
7	United States Environmental Protection Agency (US EPA) ASTER (ASsessment Tools for the Evaluation of Risk), https://archive.epa.gov/med/med_archive_03/web/html/aster.html
8	Russom, C. L.; Bradbury, S. P.; Broderius, S. J.; Hammermeister, D. E.; Drummond, R. A., Predicting modes of toxic action from chemical structure: Acute toxicity in the fathead minnow (Pimephales promelas). Environmental Toxicology and Chemistry 1997, 16, (5), 948-967
9	KREATiS iSafeRat Desktop (v.2.1.0), https://isaferat.kreatis.eu/index.php
10	Bauer, F. J.; Thomas, P. C.; Fouchard, S. Y.; Neunlist, S. J. M., A new classification algorithm based on mechanisms of action. Computational Toxicology 2018, 5, 8-15
11	Bauer, F. J.; Thomas, P. C.; Fouchard, S. Y.; Neunlist, S. J. M., High-accuracy prediction of mechanisms of action using structural alerts. Computational Toxicology 2018, 7, 36-45
12	Sapounidou, M.; Ebbrell, D. J.; Bonnell, M. A.; Campos, B.; Firman, J. W.; Gutsell, S.; Hodges, G.; Roberts, J.; Cronin, M. T. D., Development of an Enhanced Mechanistically Driven Mode of Action Classification Scheme for Adverse Effects on Environmental Species. Environmental Science & Technology 2021, 55, (3), 1897-1907

## Sheet: Table S2
S4
	Supplementary Table 2: Current iteration of scheme as compared with that presented in Sapounidou et al. (2021) - areas of variation highlighted
		Scheme as presented in Sapounidou et al. (2021)
		Current iteration
	Tier 1				Tier 2				Tier 3				Description of mechanism				Molecular initiating event				Molecular initiating event target				Taxonomical applicability
	Domain				Mechanistic group				Mechanistic sub-group
	1. Non-specific	Renamed	1. Narcosis		1.1. Narcosis	Split	1.1. Non-polar narcosis		1.1.1. Non-polar		1.1.1. Non-polar		Non-specific accumulation within biological membranes – Predicted well by baseline toxicity equation (i.e. Könemann, 1981)	Renamed	Non-specific accumulation within biological membranes – predicted well by baseline toxicity equation		Accumulation in membrane-based phosopholipids		Accumulation in membrane-based phosopholipids		Cellular membranes		Cellular membranes		Across all taxa and species		Across all taxa and species
							1.2. Enhanced narcosis		1.1.2. Polar	Relocated (1.1.2 to 1.2.1)	1.2.1. Polar		Non-specific accumulation within biological membranes – observed as being slightly more toxic than predicted by baseline toxicity equation (i.e. Veith and Broderius, 1987)	Renamed	Non-specific accumulation within biological membranes – observed as being slightly more toxic than predicted by baseline toxicity equation		Accumulation in membrane-based phosopholipids		Accumulation in membrane-based phosopholipids		Cellular membranes		Cellular membranes		Fish, ciliates, bacteria, algae, invertebrates		Fish, ciliates, bacteria, algae, invertebrates
									1.1.3 Ester	Relocated (1.1.3 to 1.2.3), renamed	1.2.2. Alkyl amine		Narcosis involving esters	Relocated (1.1.3 to 1.2.3), renamed	Non-specific accumulation within biological membranes – observed as being slightly more toxic than predicted by baseline toxicity equation		Accumulation in membrane-based phosopholipids		Accumulation in membrane-based phosopholipids		Cellular membranes		Cellular membranes		Crassius auratus, Pimephales promelas, Tetrahymena pyriformis	Relocated (1.1.3 to 1.2.3), expanded	Fish, ciliates, bacteria, algae, invertebrates
									1.1.4. Amine	Relocated (1.1.4 to 1.2.2), renamed	1.2.3. Carboxylic acid ester		Narcosis involving amines	Relocated (1.1.4 to 1.2.2), renamed	Non-specific accumulation within biological membranes – observed as being slightly more toxic than predicted by baseline toxicity equation		Accumulation in membrane-based phosopholipids		Accumulation in membrane-based phosopholipids		Cellular membranes		Cellular membranes		Tetrahymena pyriformis, Pimephales promelas	Relocated (1.1.4 to 1.2.2), expanded	Fish, ciliates, bacteria, algae, invertebrates
	2. Reactive		2. Reactive		2.1. Electrophilic		2.1. Electrophilic		2.1.1. Soft		2.1.1. Soft		Covalent interaction of soft electrophiles with biological membranes causing permanent disruption	Split	Covalent interaction of soft electrophile with hard or soft biological nucleophiles leading to permanent disruption		Alkylation (quinones)	Removed			Protein / DNA	Removed			Oncorhynchus mykiss, Eukaryota	Removed
																	Alkylation	Renamed	Nucleophilic substitution (alkylation)		Protein / DNA		Protein / DNA		Teleost fish, Tetrahymena pyriformis, Daphnia magna, eukaryota	Simplified	Eukaryota
															Covalent interaction of soft electrophile with soft biological nucleophiles leading to permanent disruption		Michael addition		Michael addition		Protein / DNA		Protein / DNA		Teleost fish, Tetrahymena pyriformis, Daphnia magna, eukaryota	Simplified	Eukaryota
																		New	Nucleophilic substitution (alkylation)			New	Protein / DNA / Lipid			New	Eukaryota
									2.1.2. Hard		2.1.2. Hard		Covalent interaction of hard electrophiles with biological membranes causing permanent disruption	Split	Covalent interaction of hard electrophile with hard or soft biological nucleophiles leading to permanent disruption		Reactive Oxygen Species (ROS) formation (Liver)	Removed			Protein / DNA	Removed			Teleost fish	Removed
																		New	Acylation			New	Protein / DNA			New	Eukaryota
																	Alkylation	Renamed	Nucleophilic substitution (alkylation)		Protein / DNA		Protein / DNA		Eukaryota		Eukaryota
																		New	Nucleophilic substitution (amination)			New	Protein / DNA			New	Eukaryota
																			Nucleophilic substitution (nitrosation)				Protein / DNA				Eukaryota
															Covalent interaction of hard electrophile with hard biological nucleophiles leading to permanent disruption				Acylation				Protein / DNA				Eukaryota
																			Nucleophilic substitution (alkylation)				Protein / DNA				Eukaryota
																			Schiff base formation				Protein / DNA				Eukaryota
									2.1.3. Pre-reactive	Renamed	2.1.3. Pre-reactive (electrophilic)		Transformation into a reactive product through metabolic or oxidative processes		Transformation into a reactive product through metabolic or oxidative processes			New	Acylation			New	Protein / DNA			New	Teleost fish
																	Michael addition		Michael addition		Protein / DNA		Protein / DNA		Teleost Fish, Tetrahymena pyriformis, Daphnia magna	Expanded	Eukaryota
																	Alkylation	Renamed	Nucleophilic substitution (alkylation)		Protein / DNA		Protein / DNA		Eukaryota		Eukaryota
																		New	Nucleophilic substitution (amination)			New	DNA			New	Teleost fish
																			Schiff base formation or Michael addition (nucleophile-dependent)				Protein / DNA				Teleost fish
																	Alkylation (quinones)	Removed			Protein / DNA	Removed			Oncorhynchus mykiss, Eukaryota	Removed
																	DNA adduct formation				DNA				Oncorhynchus mykiss, Eukaryota
																	ROS reactivity mediated by episulfonium ion				Protein / DNA				Ictalurus punctatus, teleost fish
																	ROS reactivity mediated by nitrenium]				Protein / DNA				Oncorhynchus mykiss, Oryzias latipes, teleost fish
																	ROS formation (liver)				DNA, Protein, Lipids (liver)				Teleost fish, Oncorhynchus mykiss
					2.2. Nucleophilic		2.2. Nucleophilic		2.2.1. Nucleophilic		2.2.1. Nucleophilic		Covalent interaction of nucleophiles with biological membranes causing permanent disruption		Covalent interaction of nucleophile with biological membranes causing permanent disruption		Nucleophilic reactivity		Nucleophilic reactivity		Protein	Expanded	Protein / DNA / Lipid		Undefined		Undefined
					2.3. Free radical generation		2.3. Free radical generation		2.3.1. Radical damage of tissues		2.3.1. Radical damage of tissues		Interaction of reactive radical species with biological membranes or organelles causing damage		Interaction of reactive radical species with biological membranes or organelles causing damage			New	Radical-mediated alkylation			New	Protein / DNA / Lipid			New	Teleost fish
																	Redox cycle activity (cyanin-like)	Removed			DNA, Protein, Lipids	Removed			Pseudomona aeruginosa, Eukaryota	Removed
																	Redox cycle activity (Fenton-chemistry-like generation of hydroxyl radical)				DNA, Protein, Lipids				Pseudomona aeruginosa, Eukaryota
									2.3.2. Production of oxidative stress	Removed			Inactivation of CYP1A leading to oxidative stress that may influence the toxicity of planar polyaromatic hydrocarbons	Removed			Inhibition and oxidative inactivation of CYP1A leading to the formation of ROS	Removed			Cytosol	Removed			Stenotomus chrysops	Removed
									2.3.3. Redox cycling	Relocated (2.3.3 to 2.3.2)	2.3.2. Redox cycling		Single electron reduction resulting in the generation of reactive superoxide radical species	Relocated (2.3.3 to 2.3.2)	Single electron reduction resulting in the generation of reactive superoxide radical species			New	Redox cycle activity			New	Protein / DNA / Lipid			New	Pseudomona aeruginosa, eukaryota
																	Redox cycle activity / redox cycle activity (quinones)	Removed			DNA, Protein, Lipids	Removed			Eukaryota	Removed
																	Redox cycle activity (paraquat-like)				DNA, Protein, Lipids (chloroplast; lung)				Aquatic plants, teleost fish
										New	2.3.3. Pre-reactive (free radical generation)			New	Transformation into a reactive product through metabolic or oxidative processes			New	Redox cycle activity			New	Protein / DNA / Lipid			New	Teleost fish
	3. Specific		3. Specific		3.1. Enzyme inhibition		3.1. Enzyme inhibition		3.1.1. Acetylcholinesterase (AChE) inhibition		3.1.1. Acetylcholinesterase (AChE) inhibition		AChE inhibition	Renamed	Neurotoxicity arising from inhibition of acetylcholinesterase		AChE inhibition (organophosphate / carbamate)	Renamed	Inhibition of acetylcholinesterase		Acetylcholinesterase		Acetylcholinesterase		Ictalurus punctatus, Oncorhynchus mykiss, amphibian, crustaceans	Renamed	Ictalurus punctatus, Oncorhynchus mykiss, amphibians, crustaceans
																	Nicotinic acetylcholine receptor (nAChR) agonism	Relocated (to 3.2.1), renamed			Nicotinic acetylcholine receptor	Relocated (to 3.2.1), renamed			Daphnia magna, Daphnia pulex, Danio rerio, Lepisoststeus oculatus, Xenopus tropicalis, teleost fish, Crustaceans	Relocated (to 3.2.1), simplified
																	nAChR allosteric agonism								Daphnia magna, Daphnia pulex
									3.1.2. Photosynthesis inhibition		3.1.2. Photosynthesis inhibition		Direct binding leading to photosynthesis inhibition		Direct binding leading to photosynthesis inhibition		Inhibition of PSII, Nitrile site	Renamed	Inhibition of photosystem II (nitrile site)		Photosystem II, Nitrile site	Renamed	Photosystem II (nitrile site)		Chlamodomonas reinhardtii, Chlorella pyrenoidosa, Raphidocelis subcapitata, green algae, cyanobacteria	Simplified	Green algae, cyanobacteria
																	Inhibition of Photosystem II (PSII), Triazine site	Renamed	Inhibition of photosystem II (triazine site)		Photosystem II, Triazine site	Renamed	Photosystem II (triazine site)		Chlamodomonas reinhardtii, Chlorella pyrenoidosa, Raphidocelis subcapitata, green algae, cyanobacteria	Simplified	Green algae, cyanobacteria
																	Inhibition of PSII, Urea site	Renamed	Inhibition of photosystem II (urea site)		Photosystem II, Urea site	Renamed	Photosystem II (urea site)		Chlamodomonas reinhardtii, Chlorella pyrenoidosa, Raphidocelis subcapitata, green algae, cyanobacteria	Simplified	Green algae, cyanobacteria
					3.2. Ion channel modulators	Renamed	3.2. Ion channel modulation		3.2.1. Modulation of ion channels		3.2.1. Modulation of ion channels		Disruption of Na / Ca / Cl Channels	Renamed	Neurotoxicity arising from modulation of ion channels		Covalent binding to calmodulin leading to inhibition	Renamed	Inhibition of calcineurin, secondary to cyclophilin binding		Calmodulin	Reattributed	Cyclophilin		Crassius auratus, Danio rerio		Crassius auratus, Danio rerio
																	Non-competitive antagonism leading to channel deactivation	Renamed	Non-competitive antagonism of GABA-gated chloride channels		GABA-gated chloride channel		GABA-gated chloride channel		Invertebrates		Invertebrates
																	Glutamate-gated chloride channel activation	Renamed	Activation of glutamate-gated chloride channels		Glutamate-gated chloride channel		Glutamate-gated chloride channel		Xenopus tropicalis, Caenorhabditis elegans, Daphnia pulex, crustaceans	Simplified	Xenopus tropicalis, Caenorhabditis elegans, crustaceans
																		Relocated (from 3.1.1), renamed	Agonism of nicotinic acetylcholine receptor (nAChR)			Relocated (from 3.1.1), renamed	nAChR			Relocated (from 3.1.1), simplified	Xenopus tropicalis, teleost fish, crustaceans
																			Antagonism of nicotinic acetylcholine receptor (nAChR)
																	Binding leading to cytosolic Ca2+ transients	Renamed	Activation of ryanodine receptors (calcium influx)		Ryanodine and ryanodine-like receptors	Renamed	Ryanodine receptor		Daphnia pulex, Caenorhabditis elegans, Danio rerio, Esox lucicus, Gadus morhua, Poecilia formosa		Daphnia pulex, Caenorhabditis elegans, Danio rerio, Esox lucicus, Gadus morhua, Poecilia formosa
																	Modulator leading to deactivation		Opening of voltage-gated sodium channels		Voltage-gated sodium channels		Voltage-gated sodium channels		Danio rerio, Xenopus tropicalis, teleost fish, crustaceans	Simplified	Xenopus tropicalis, teleost fish, crustaceans
																		New	Opening of voltage-gated sodium channels and calcium channels, closure of voltage-gated chloride channels			New	Voltage-gated sodium channels /calcium channels/chloride channels			New	Xenopus tropicalis, teleost fish, crustaceans
					3.3. Cellular function disruption		3.3. Cellular function disruption		3.3.1. Amino acid biosynthesis disruption		3.3.1. Amino acid biosynthesis disruption		Direct binding leading to amino acid biosynthesis disruption		Direct binding leading to amino acid biosynthesis disruption		Acetolactate synthase (ALS) inhibition		Inhibition of acetolactate synthase		Acetolactate synthase ALS (acetohydroxy-acid synthase AHAS)	Renamed	Acetolactate synthase		Green algae, red algae, brown algae		Green algae, red algae, brown algae
																	Enolpyruvylshikimate 3-phosphate (EPSP) synthase inhibition		Inhibition of enolpyruvylshikimate 3-phosphate (EPSP) synthase		EPSP (enolpyruvylshikimate 3-phosphate) synthase	Renamed	EPSP synthase		Green algae		Green algae
																	Glutamine synthase inhibition		Inhibition of glutamine synthetase		Glutamine synthase	Renamed	Glutamine synthetase		Algal species, Ctenopharyngodon idellus	Renamed	Algae, Ctenopharyngodon idella
																	Inhibition of protein synthesis	Relocated (to 3.3.7), renamed			Protein biosynthesis	Relocated (to 3.3.7)			Green algae	Relocated (to 3.3.7)
																	Inhibiting the conversion of 4-aminobenzoic acid to 7,8 - dihydropteroate (DHP)	Relocated (to 3.3.4), renamed			DHP synthase	Relocated (to 3.3.4)			Teleost fish, green algae	Relocated (to 3.3.4), amended
									3.3.2. Cell structure disruption		3.3.2. Cell structure disruption		Direct binding leading to cell structure disruption	Renamed	Direct binding leading to impairment of cellulose synthesis		Interaction leading to cell wall (cellulose) synthesis inhibition	Renamed	Inhibition of cellulose synthase		Cellulose synthase		Cellulose synthase		Green algae		Green algae
									3.3.3. Fatty acid biosynthesis disruption		3.3.3. Fatty acid biosynthesis disruption		Direct binding leading to fatty acid biosynthesis disruption		Direct binding leading to fatty acid biosynthesis disruption		Fatty acid synthesis inhibition, acetyl-CoA carboxylase mediated	Renamed	Inhibition of acetyl-CoA carboxylase		Acetyl-CoA carboxylase		Acetyl-CoA carboxylase		Danio rerio, Xenopus laevis, Discoglossus scovazzi, teleost fish, green algae (except the class of Prasinophyceae), red algae	Simplified	Xenopus laevis, Discoglossus scovazzi, teleost fish, green algae (except the class of Prasinophyceae), red algae, Thalassiosira pseudonana
																	Inhibition of fatty acid synthesis		Inhibition of fatty acid synthesis		Fatty acid synthesis	Reattributed	Undefined		Ictalurus punctatus, Morona saxatilis, Thalassiosira pseudonana, green algae		Ictalurus punctatus, Morona saxatilis, Thalassiosira pseudonana, green algae
																	Inhibition of very long chain fatty acid (VLCFA) synthesis and disruption of cell division	Renamed	Inhibition of very long chain fatty acid (VLCFA) synthesis		VLCFA synthesis	Renamed	Fatty acid elongases		Ictalurus punctatus, Morona saxatilis, Thalassiosira pseudonana, green algae	Expanded	Cyprinus carpio, Perca fluviatilis, Ictalurus punctatus, Morona saxatilis, Thalassiosira pseudonana, green algae
									3.3.4. Nucleic acid biosynthesis disruption		3.3.4. Nucleic acid biosynthesis disruption		Direct binding leading to nucleic acid biosynthesis disruption		Direct binding leading to nucleic acid biosynthesis disruption			Relocated (from 3.3.1), renamed	Inhibition of dihydropteroate synthase			Relocated (from 3.3.1)	Dihydropteroate synthase			Relocated (from 3.3.1), amended	Green algae
																		New	Inhibition of RNA polymerase type I			New	RNA polymerase type I			New	Tetrahymena thermophile, Thalassiosira pseudonana
																	Disruption of nucleic acid biosynthesis	Removed			RNA polymerase type I	Removed			Amphimedon queenslandica, Danio rerio, Daphnia pulex, Oryzias latipes, Trichoplax adhaerens	Removed
																					DNA topoisomerase type II				Tetrahymena thermophile, Thalassiosira pseudonana
									3.3.5. Steroid biosynthesis disruption		3.3.5. Steroid biosynthesis disruption		Direct binding leading to steroid biosynthesis disruption		Direct binding leading to steroid biosynthesis disruption		Binding leading to decreased activity, inhibition of ergosterol biosynthesis	Merged and renamed	Inhibition of CYP51A1 (lanosterol 14α-demethylase)		CYP1 enzymes	Merged and renamed	CYP51A1		Dorosoma cepedianum, Gadus morhua, Oncorhynchus mykiss, teleost fish	Merged and simplified	Xenopus tropicalis, teleost fish, green algae (Chlamydomonadales)
																	Inhibition of sterol biosynthesis				14a-demethylase (CYP51)				Danio rerio, Xenopus tropicalis, teleost fish, green algae (Chlamydomonadales)
																	Inhibition of ergosterol and cholesterol biosynthetic pathways	Renamed	Inhibition of squalene epoxidase		Squalene epoxidase		Squalene epoxidase		Amphimedon queenslandica, Danio rerio, Daphnia pulex, Oryzias latipes, Trichoplax adhaerens,		Amphimedon queenslandica, Danio rerio, Daphnia pulex, Oryzias latipes, Trichoplax adhaerens
									3.3.6. Carotenoid synthesis disruption	Renamed	3.3.6. Carotenoid biosynthesis disruption		Direct binding leading to carotenoid synthesis disruption		Direct binding leading to carotenoid synthesis disruption		Disruption of carotenoid synthesis	Split	Inhibition of 4-hydroxyphenylpyruvate dioxygenase (HPPD)		4-Hydroxyphenylpyruvate dioxygenase	Renamed	HPPD		Green algae		Green algae
																			Inhibition of lycopene cyclase		Lycopene cyclase		Lycopene cyclase		Green algae		Green algae
																			Inhibition of phytoene desaturase		Phytoene desaturase		Phytoene desaturase		Green algae		Green algae
									3.3.7. Developmental disruption	Relocated (now 3.3.8)	3.3.8. Developmental disruption		Direct binding leading to developmental disruption	Split	Direct binding leading to developmental disruption (abnormal or premature moulting)		Disruption of chitin biosynthesis leading to premature molting	Renamed	Inhibition of chitin synthase		Chitin biosynthesis	Renamed	Chitin synthase		Daphnia magna		Daphnia magna
																	Agonistic effect leading to premature molting	Renamed	Agonism at ecdysone receptor		Ecdysone receptor		Ecdysone receptor		Xenopus tropicalis, Daphnia magna	Expanded	Arthropods
															Direct binding leading to developmental disruption (cell division)		Cell division disruption	Merged	Impairment of microtubule assembly		β-tubulin assembly in mitosis	Renamed	Mitotic spindle apparatus		Crustaceans, green algae	Amended	Thamnocephalus platyurus, Brachionu calyciflorus, algae
																	Inhibition of mitosis and cell division				microtubule	Renamed	Tubulin		Thamnocephalus platyurus, Brachionu calyciflorus, Pseudokirchneriella subcapitata, algae	Expanded	Lithobates clamitans, Oncorhynchus mykiss, crustaceans, algae,
															Direct binding leading to developmental disruption (increased male neonate production)		Mimicking effect leading to increased male neonate production	Renamed	Mimicking of juvenile hormone		Juvenile hormone	Renamed	Putative juvenile hormone receptor		Daphnia magna, crustaceans	Simplified	Crustaceans
										Relocated (was within 3.3.1), renamed	3.3.7. Protein biosynthesis disruption			Relocated (was within 3.3.1), renamed	Direct binding leading to protein biosynthesis disruption			New	Inhibition of bacterial ribosome (30S subunit)			New	Bacterial ribosome (30S subunit)			New	Green algae
					3.4. Mitochondrial	Renamed	3.4. Mitochondrial disruption		3.4.1. Mitochondrial ET chain inhibitors	Renamed	3.4.1. Mitochondrial electron transport chain inhibition (specific)		Inhibition of the mitochondrial electron transport chain	Renamed	Impairment of respiration owing to inhibition of mitochondrial electron transport chain		Inhibition of ATP synthesis step		Inhibition of ATP synthesis step		respiration, ATP synthase	Renamed	ATP synthase		Danio rerio, Oryzias latipes, teleost fish (early life), Xenopus sp. (early life), cyanobacteria, green algae	Simplified	Teleost fish, Xenopus sp., cyanobacteria, green algae
																	Inhibition of mitochondrial respiratory chain	Split	Inhibition of complex III at Qo site		Ubiquinol oxidase at Qo site	Renamed	Complex III (Qo site)		Danio rerio, Daphnia magna, Chlorella vulgaris, Xenopus sp.		Danio rerio, Daphnia magna, Chlorella vulgaris, Xenopus sp.
																			Inhibition of succinate dehydrogenase		Succinic dehydrogenase (mitochondria)	Renamed	Succinate dehydrogenase		Teleost fish (Danio rerio embryos), invertebrates	Simplified	Teleost fish, invertebrates
									3.4.2. Non-specific mitochondrial ET chain inhibitors	Renamed	3.4.2. Mitochondrial electron transport chain inhibition (non-specific)		Dissipation of proton gradient across inner mitochondrial membrane by action of protonophores, leading to uncoupling of oxidative phosphorylation	Renamed	Impairment of respiration owing to inhibition of mitochondrial electron transport chain		Non-specific proton trapping	Renamed	Shuttling of protons across inner mitochondrial membrane, culminating in dissipation of electrochemical gradient		Mitochondrial membrane interface	Renamed	Mitochondrial inner membrane		Bacteria, ciliates, Cladocera, Copepoda, fish, Rotifera (crustacean)	Amended	Bacteria, ciliates, Cladocera, Copepoda, fish, rotifera
					3.5. Hormonal function disruption	Renamed	3.5. Nuclear receptor modulation		3.5.1. Binding to nuclear receptors (oestrogen, androgen, thyroid receptors)	Renamed	3.5.1. Modulation of nuclear receptors		Interaction with nuclear receptors resulting in altered physiology or reproductive capability	Removed			Agonistic interaction	Removed			Androgen receptor	Removed			Pimephales promelas, Oryzias latipes, Daphnia sp.	Removed
																	Antagonistic interaction				Oestrogen receptor				Pimephales promelas, Oryzias latipes, Danio rerio
																	Inhibition of thyroid synthesis				Thyroperoxidase				Xenopus laevis, Danio rerio, Pimephales promelas, Teleost fish
														New	Direct binding leading to impairment of oestrogen biosynthesis		Interference with electron transfer via the cytochrome -450 heme group of the aromatase enzyme	Renamed	Inhibition of aromatase (CYP19A1)		Aromatase (CYP19s)	Renamed	Aromatase (CYP19A1)		Teleost fish, Oryzias latipes	Simplified	Teleost fish
															Receptor activation leading to CYP1A expression		Aryl hydrocarbon receptor activation (leading to CYP1A expression)	Renamed	Activation of aryl hydrocarbon receptor		Aryl hydrocarbon receptor activation (leading to CYP1A expression)	Renamed	Aryl hydrocarbon receptor		Oncorhynchus mykiss, Stenotomus chrysops, Danio rerio, Salmo sala, Xenopus laevis, Microgadus tomcod		Oncorhynchus mykiss, Stenotomus chrysops, Danio rerio, Salmo sala, Xenopus laevis, Microgadus tomcod

## Sheet: Table S3
S5
	Supplementary Table 3: Current iteration of Sapounidou mechanistic classification scheme
	Tier 1	Tier 2	Tier 3	Description of mechanism	Molecular initiating event	Molecular initiating event target	Taxonomical applicability	No. structural alerts
	Domain	Mechanistic group	Mechanistic sub-group
	1. Narcosis	1.1. Non-polar narcosis	1.1.1. Non-polar	Non-specific accumulation within biological membranes – predicted well by baseline toxicity equation	Accumulation in membrane-based phosopholipids	Cellular membranes	Across all taxa and species	6
		1.2. Enhanced narcosis	1.2.1. Polar	Non-specific accumulation within biological membranes – observed as being slightly more toxic than predicted by baseline toxicity equation	Accumulation in membrane-based phosopholipids	Cellular membranes	Fish, ciliates, bacteria, algae, invertebrates	13
			1.2.2. Alkyl amine	Non-specific accumulation within biological membranes – observed as being slightly more toxic than predicted by baseline toxicity equation	Accumulation in membrane-based phosopholipids	Cellular membranes	Fish, ciliates, bacteria, algae, invertebrates	1
			1.2.3. Carboxylic acid ester	Non-specific accumulation within biological membranes – observed as being slightly more toxic than predicted by baseline toxicity equation	Accumulation in membrane-based phosopholipids	Cellular membranes	Fish, ciliates, bacteria, algae, invertebrates	1
	2. Reactive	2.1. Electrophilic	2.1.1. Soft	Covalent interaction of soft electrophile with hard or soft biological nucleophiles leading to permanent disruption	Nucleophilic substitution (alkylation)	Protein / DNA	Eukaryota	3
				Covalent interaction of soft electrophile with soft biological nucleophiles leading to permanent disruption	Michael addition	Protein / DNA	Eukaryota	27
					Nucleophilic substitution (alkylation)	Protein / DNA / Lipid	Eukaryota	2
			2.1.2. Hard	Covalent interaction of hard electrophile with hard or soft biological nucleophiles leading to permanent disruption	Acylation	Protein / DNA	Eukaryota	3
					Nucleophilic substitution (alkylation)	Protein / DNA	Eukaryota	5
					Nucleophilic substitution (amination)	Protein / DNA	Eukaryota	2
					Nucleophilic substitution (nitrosation)	Protein / DNA	Eukaryota	1
				Covalent interaction of hard electrophile with hard biological nucleophiles leading to permanent disruption	Acylation	Protein / DNA	Eukaryota	1
					Nucleophilic substitution (alkylation)	Protein / DNA	Eukaryota	1
					Schiff base formation	Protein / DNA	Eukaryota	3
			2.1.3. Pre-reactive (electrophilic)	Transformation into a reactive product through metabolic or oxidative processes	Acylation	Protein / DNA	Teleost fish	1
					Michael addition	Protein / DNA	Eukaryota	9
					Nucleophilic substitution (alkylation)	Protein / DNA	Eukaryota	6
					Nucleophilic substitution (amination)	DNA	Teleost fish	8
					Schiff base formation or Michael addition (nucleophile-dependent)	Protein / DNA	Teleost fish	2
		2.2. Nucleophilic	2.2.1. Nucleophilic	Covalent interaction of nucleophile with biological membranes causing permanent disruption	Nucleophilic reactivity	Protein / DNA / Lipid	Undefined	0
		2.3. Free radical generation	2.3.1. Radical damage of tissues	Interaction of reactive radical species with biological membranes or organelles causing damage	Radical-mediated alkylation	Protein / DNA / Lipid	Teleost fish	1
			2.3.2. Redox cycling	Single electron reduction resulting in the generation of reactive superoxide radical species	Redox cycle activity	Protein / DNA / Lipid	Pseudomona aeruginosa, eukaryota	9
			2.3.3. Pre-reactive (free radical generation)	Transformation into a reactive product through metabolic or oxidative processes	Redox cycle activity	Protein / DNA / Lipid	Teleost fish	2
	3. Specific	3.1. Enzyme inhibition	3.1.1. Acetylcholinesterase (AChE) inhibition	Neurotoxicity arising from inhibition of acetylcholinesterase	Inhibition of acetylcholinesterase	Acetylcholinesterase	Ictalurus punctatus, Oncorhynchus mykiss, amphibians, crustaceans	2
			3.1.2. Photosynthesis inhibition	Direct binding leading to photosynthesis inhibition	Inhibition of photosystem II (nitrile site)	Photosystem II (nitrile site)	Green algae, cyanobacteria	2
					Inhibition of photosystem II (triazine site)	Photosystem II (triazine site)	Green algae, cyanobacteria	4
					Inhibition of photosystem II (urea site)	Photosystem II (urea site)	Green algae, cyanobacteria	2
		3.2. Ion channel modulation	3.2.1. Modulation of ion channels	Neurotoxicity arising from modulation of ion channels	Inhibition of calcineurin, secondary to cyclophilin binding	Cyclophilin	Crassius auratus, Danio rerio	1
					Non-competitive antagonism of GABA-gated chloride channels	GABA-gated chloride channel	Invertebrates	2
					Activation of glutamate-gated chloride channels	Glutamate-gated chloride channel	Xenopus tropicalis, Caenorhabditis elegans, crustaceans	1
					Agonism of nicotinic acetylcholine receptor (nAChR)	nAChR	Xenopus tropicalis, teleost fish, crustaceans	3
					Antagonism of nicotinic acetylcholine receptor (nAChR)			1
					Activation of ryanodine receptors (calcium influx)	Ryanodine receptor	Daphnia pulex, Caenorhabditis elegans, Danio rerio, Esox lucicus, Gadus morhua, Poecilia formosa	1
					Opening of voltage-gated sodium channels	Voltage-gated sodium channels	Xenopus tropicalis, teleost fish, crustaceans	1
					Opening of voltage-gated sodium channels and calcium channels, closure of voltage-gated chloride channels	Voltage-gated sodium channels/ calcium channels/chloride channels	Xenopus tropicalis, teleost fish, crustaceans	3
		3.3. Cellular function disruption	3.3.1. Amino acid biosynthesis disruption	Direct binding leading to amino acid biosynthesis disruption	Inhibition of acetolactate synthase	Acetolactate synthase	Green algae, red algae, brown algae	4
					Inhibition of enolpyruvylshikimate 3-phosphate (EPSP) synthase	EPSP synthase	Green algae	1
					Inhibition of glutamine synthetase	Glutamine synthetase	Algae, Ctenopharyngodon idella	1
			3.3.2. Cell structure disruption	Direct binding leading to impairment of cellulose synthesis	Inhibition of cellulose synthase	Cellulose synthase	Green algae	1
			3.3.3. Fatty acid biosynthesis disruption	Direct binding leading to fatty acid biosynthesis disruption	Inhibition of acetyl-CoA carboxylase	Acetyl-CoA carboxylase	Xenopus laevis, Discoglossus scovazzi, teleost fish, green algae (except the class of Prasinophyceae), red algae, Thalassiosira pseudonana	4
					Inhibition of fatty acid synthesis	Undefined	Ictalurus punctatus, Morona saxatilis, Thalassiosira pseudonana, green algae	1
					Inhibition of very long chain fatty acid (VLCFA) synthesis	Fatty acid elongases	Cyprinus carpio, Perca fluviatilis, Ictalurus punctatus, Morona saxatilis, Thalassiosira pseudonana, green algae	3
			3.3.4. Nucleic acid biosynthesis disruption	Direct binding leading to nucleic acid biosynthesis disruption	Inhibition of dihydropteroate synthase	Dihydropteroate synthase	Green algae	1
					Inhibition of RNA polymerase type I	RNA polymerase type I	Tetrahymena thermophile, Thalassiosira pseudonana	1
			3.3.5. Steroid biosynthesis disruption	Direct binding leading to steroid biosynthesis disruption	Inhibition of CYP51A1 (lanosterol 14α-demethylase)	CYP51A1	Xenopus tropicalis, teleost fish, green algae (Chlamydomonadales)	4
					Inhibition of squalene epoxidase	Squalene epoxidase	Amphimedon queenslandica, Danio rerio, Daphnia pulex, Oryzias latipes, Trichoplax adhaerens	1
			3.3.6. Carotenoid biosynthesis disruption	Direct binding leading to carotenoid synthesis disruption	Inhibition of 4-hydroxyphenylpyruvate dioxygenase (HPPD)	HPPD	Green algae	2
					Inhibition of lycopene cyclase	Lycopene cyclase	Green algae	1
					Inhibition of phytoene desaturase	Phytoene desaturase	Green algae	2
			3.3.7. Protein biosynthesis disruption	Direct binding leading to protein biosynthesis disruption	Inhibition of bacterial ribosome (30S subunit)	Bacterial ribosome (30S subunit)	Green algae	2
			3.3.8. Developmental disruption	Direct binding leading to developmental disruption (abnormal or premature moulting)	Inhibition of chitin synthase	Chitin synthase	Daphnia magna	1
					Agonism at ecdysone receptor	Ecdysone receptor	Arthropods	1
				Direct binding leading to developmental disruption (cell division)	Impairment of microtubule assembly	Mitotic spindle apparatus	Thamnocephalus platyurus, Brachionu calyciflorus, algae	1
						Tubulin	Lithobates clamitans, Oncorhynchus mykiss, crustaceans, algae,	4
				Direct binding leading to developmental disruption (increased male neonate production)	Mimicking of juvenile hormone	Putative juvenile hormone receptor	Crustaceans	2
		3.4. Mitochondrial disruption	3.4.1. Mitochondrial electron transport chain inhibition (specific)	Impairment of respiration owing to inhibition of mitochondrial electron transport chain	Inhibition of ATP synthesis step	ATP synthase	Teleost fish, Xenopus sp., cyanobacteria, green algae	1
					Inhibition of complex III at Qo site	Complex III (Qo site)	Danio rerio, Daphnia magna, Chlorella vulgaris, Xenopus sp.	3
					Inhibition of succinate dehydrogenase	Succinate dehydrogenase	Teleost fish, invertebrates	2
			3.4.2. Mitochondrial electron transport chain inhibition (non-specific)	Impairment of respiration owing to inhibition of mitochondrial electron transport chain	Shuttling of protons across inner mitochondrial membrane, culminating in dissipation of electrochemical gradient	Mitochondrial inner membrane	Bacteria, ciliates, Cladocera, Copepoda, fish, rotifera	2
		3.5. Nuclear receptor modulation	3.5.1. Modulation of nuclear receptors	Direct binding leading to impairment of oestrogen biosynthesis	Inhibition of aromatase (CYP19A1)	Aromatase (CYP19A1)	Teleost fish	1
				Receptor activation leading to CYP1A expression	Activation of aryl hydrocarbon receptor	Aryl hydrocarbon receptor	Oncorhynchus mykiss, Stenotomus chrysops, Danio rerio, Salmo sala, Xenopus laevis, Microgadus tomcod	6

## Sheet: Table S4
S6
	Supplementary Table 4: Identity, origin and composition of representative chemical screening inventories
		Dataset	Composition	Origin	No. chemicals	No. chemicals (unique)*
	Surface-water relevant inventories	Literature	High quality acute aquatic toxicity data in publicly available resources and from scientific literature covering range of aquatic fauna and flora.	Various publications, as compiled by Sapounidou1	3458	5517
		Monitoring	A list of chemicals subject to environmental monitoring efforts for regulatory purposes. Represents very broad chemical space including HBPC, pharmaceuticals, pesticides, and industrial chemicals.	Water framework directive, Norman database2 and further assorted publications3-11	2703
		Mintel	List of high volume HPC (home and personal care) ingredients for which fate and effects data are available.	Mintel global new products database12	228
	Defined-use inventories	REACH	Organic and inorganic substances of diverse origin and function.	REACH pre-registered substances13	66832	76125
		DrugBank	Organic and inorganic substances with medical application and relevance.	DrugBank v. 5.1.8 Open Data14	10392
		COSMOS	Organic substances with application and relevance within cosmetic formulation.	COSMOS DB15	4303
		Pharma	Organic pharmaceuticals with molecular weight beneath 1,500 Da.	Adapted from publication of Firman et al.16	1571
		Pesticides	Discrete organic chemicals applied in pest control.	EU Pesticides Database17	941
		Botanicals	Discrete organic natural products of botanical origin.	EFSA Compendium of Botanicals18	899
	*Note that some chemical structures are duplicated between datasets, hence the total number of unique substances stands lower than the sum of those across the individual sets.
	References
1	Sapounidou M (2019) In Silico Classification of Industrial Chemicals Associated with Acute Aquatic Toxic Action Utilising Molecular Initiating Events (PhD thesis). Liverpool John Moores University
2	NORMAN Network. https://www.norman-network.com/ (4th November 2021)
3	Gago-Ferrero P, Krettek A, Fischer S, Wiberg K, Ahrens L (2018) Suspect Screening and Regulatory Databases: A Powerful Combination To Identify Emerging Micropollutants. Environmental Science & Technology 52(12):6881-6894 doi:10.1021/acs.est.7b06598
4	Gorga M, Petrovic M, Barceló D (2013) Multi-residue analytical method for the determination of endocrine disruptors and related compounds in river and waste water using dual column liquid chromatography switching system coupled to mass spectrometry. Journal of Chromatography A 1295:57-66 doi:https://doi.org/10.1016/j.chroma.2013.04.028
5	Le Coadou L, Le Ménach K, Labadie P, et al. (2017) Quality survey of natural mineral water and spring water sold in France: Monitoring of hormones, pharmaceuticals, pesticides, perfluoroalkyl substances, phthalates, and alkylphenols at the ultra-trace level. Science of The Total Environment 603-604:651-662 doi:https://doi.org/10.1016/j.scitotenv.2016.11.174
6	Masiá A, Ibáñez M, Blasco C, Sancho JV, Picó Y, Hernández F (2013) Combined use of liquid chromatography triple quadrupole mass spectrometry and liquid chromatography quadrupole time-of-flight mass spectrometry in systematic screening of pesticides and other contaminants in water samples. Analytica Chimica Acta 761:117-127 doi:https://doi.org/10.1016/j.aca.2012.11.032
7	Munz NA, Burdon FJ, de Zwart D, et al. (2017) Pesticides drive risk of micropollutants in wastewater-impacted streams during low flow conditions. Water Research 110:366-377 doi:https://doi.org/10.1016/j.watres.2016.11.001
8	Neale PA, Munz NA, Aїt-Aїssa S, et al. (2017) Integrating chemical analysis and bioanalysis to evaluate the contribution of wastewater effluent on the micropollutant burden in small streams. Science of The Total Environment 576:785-795 doi:https://doi.org/10.1016/j.scitotenv.2016.10.141
9	Osorio V, Marcé R, Pérez S, Ginebreda A, Cortina JL, Barceló D (2012) Occurrence and modeling of pharmaceuticals on a sewage-impacted Mediterranean river and their dynamics under different hydrological conditions. Science of The Total Environment 440:3-13 doi:https://doi.org/10.1016/j.scitotenv.2012.08.040
10	Peng Y, Fang W, Krauss M, et al. (2018) Screening hundreds of emerging organic pollutants (EOPs) in surface water from the Yangtze River Delta (YRD): Occurrence, distribution, ecological risk. Environmental Pollution 241:484-493 doi:https://doi.org/10.1016/j.envpol.2018.05.061
11	Slobodnik J, Mrafkova L, Carere M, et al. (2012) Identification of river basin specific pollutants and derivation of environmental quality standards: A case study in the Slovak Republic. TrAC Trends in Analytical Chemistry 41:133-145 doi:https://doi.org/10.1016/j.trac.2012.08.008
12	Mintel Global New Products Database. https://www.mintel.com/global-new-products-database (4th November 2021)
13	ECHA (European Chemicals Agency) REACH Pre-registered substances. https://echa.europa.eu/information-on-chemicals/pre-registered-substances
14	DrugBank v.5.1.8 https://go.drugbank.com/releases/latest#open-data (4th November 2021)
15	Yang, C.; Cronin, M. T. D.; Arvidson, K. B.; Bienfait, B.; Enoch, S. J.; Heldreth, B.; Hobocienski, B.; Muldoon-Jacobs, K.; Lan, Y.; Madden, J. C.; Magdziarz, T.; Marusczyk, J.; Mostrag, A.; Nelms, M.; Neagu, D.; Przybylak, K.; Rathman, J. F.; Park, J.; Richarz, A. N.; Richard, A. M.; Ribeiro, J. V.; Sacher, O.; Schwab, C.; Vitcheva, V.; Volarath, P.; Worth, A. P., COSMOS next generation – A publ…
16	Firman, J. W.; Pestana, C. B.; Rathman, J. F.; Vinken, M.; Yang, C.; Cronin, M. T. D., A Robust, Mechanistically Based In Silico Structural Profiler for Hepatic Cholestasis. Chemical Research in Toxicology 2021, 34, (2), 641-655
17	European Union (EU) Pesticides Database. https://ec.europa.eu/food/plant/pesticides/eu-pesticides-db_en (4th November 2021)
18	EFSA (European Food Safety Authority) Compendium of Botanicals. https://www.efsa.europa.eu/en/data/compendium-botanicals (4th November 2021)

## Sheet: Table S5
S7
	Supplementary Table 5: General physicochemical and structural characteristics of compounds present within test inventory
	Physicochemical properties						Represented structural features
	Molecular weight range	No. compounds		SLogP range	No. compounds		ToxPrint chemotype	No. compounds matching
	0 to 50	21		-16 to -15	1		ring:aromatic_benzene	2938
	50 to 100	371		-15 to -14	0		bond:C=O_carbonyl_generic	2359
	100 to 150	1220		-14 to -13	0		chain:alkaneLinear_ethyl_C2(H_gt_1)	1876
	150 to 200	1376		-13 to -12	0		bond:X[any]_halide	1724
	200 to 250	763		-12 to -11	0		chain:aromaticAlkane_Ph-C1_acyclic_generic	1667
	250 to 300	567		-11 to -10	0		chain:alkaneLinear_ethyl_C2_(connect_noZ_CN=4)	1591
	300 to 350	429		-10 to -9	0		chain:alkaneLinear_propyl_C3	1314
	350 to 400	276		-9 to -8	0		bond:COH_alcohol_generic	1304
	400 to 450	175		-8 to -7	2		chain:aromaticAlkane_Ph-C1_acyclic_connect_noDblBd	1099
	450 to 500	87		-7 to -6	2		bond:CX_halide_aromatic-X_generic	1034
	500 to 550	57		-6 to -5	3		chain:alkaneLinear_butyl_C4	903
	550 to 600	45		-5 to -4	1		ring:hetero_[6]_Z_generic	827
	600 to 650	30		-4 to -3	12		bond:COH_alcohol_aliphatic_generic	790
	650 to 700	18		-3 to -2	21		chain:aromaticAlkane_Ph-C1_acyclic_connect_H_gt_1	776
	700 to 750	20		-2 to -1	94		bond:NC=O_aminocarbonyl_generic	771
	750 to 800	14		-1 to 0	235		bond:C(=O)N_carboxamide_generic	768
	800 to 850	13		0 to 1	726		bond:CX_halide_alkyl-X_generic	683
	850 to 900	10		1 to 2	1432		ring:aromatic_phenyl	618
	900 to 950	9		2 to 3	1239		bond:CN_amine_aliphatic_generic	575
	950 to 1000	5		3 to 4	795		bond:COC_ether_aliphatic__aromatic	570		Figure A. Distribution of molecular weight
	1000 to 1050	4		4 to 5	451		bond:COH_alcohol_aromatic	548
	1050 to 1100	2		5 to 6	222		bond:CN_amine_aromatic_generic	540
	1100 to 1150	1		6 to 7	134		chain:alkaneLinear_hexyl_C6	538
	1150 to 1200	1		7 to 8	54		chain:alkaneBranch_isopropyl_C3	526
	1200 to 1250	0		8 to 9	36		bond:COH_alcohol_aromatic_phenol	519
	1250 to 1300	0		9 to 10	14		ring:hetero_[6]_Z_1-	502
	1300 to 1350	0		10 to 11	11		chain:alkaneCyclic_ethyl_C2_(connect_noZ)	499
	1350 to 1400	1		11 to 12	12		bond:CN_amine_pri-NH2_generic	480
	1400 to 1450	1		12 to 13	7		bond:COH_alcohol_pri-alkyl	468
	1450 to 1500	0		13 to 14	5		bond:C(=O)O_carboxylicAcid_generic	465
	1500 to 1550	0		14 to 15	1		bond:CC(=O)C_ketone_generic	456
	1550 to 1600	0		15 to 16	3		chain:alkeneLinear_mono-ene_ethylene_generic	443
	1600 to 1650	0		16 to 17	1		bond:COC_ether_aliphatic	415
	1650 to 1700	0		17 to 18	2		bond:CX_halide_generic-X_dihalo_(1_2-)	395
	1700 to 1750	1		18 to 19	1		ring:hetero_[6]_N_pyridine_generic	394
							chain:alkaneLinear_octyl_C8	392
							bond:N(=O)_nitro_C	387
							bond:C=O_carbonyl_ab-unsaturated_generic	385
							bond:CX_halide_alkyl-X_dihalo_(1_1-)	382
							bond:C(=O)O_carboxylicEster_alkyl	378
							bond:C(=O)O_carboxylicEster_acyclic	364
							bond:CX_halide_aromatic-X_dihalo_benzene_(1_3-)	364
							bond:N(=O)_nitro_aromatic	358
							chain:alkaneBranch_neopentyl_C5	333		Figure B. Distribution of SLogP
							chain:aromaticAlkane_Ph-C1_cyclic	331
							ring:hetero_[5]_Z_1-Z	324
							bond:CN_amine_pri-NH2_aromatic	307
							chain:alkeneCyclic_ethene_generic	304
							bond:CX_halide_alkyl-X_trihalo_(1_1_1-)	292
							bond:CN_amine_ter-N_generic	287
							bond:CN_amine_ter-N_aliphatic	286
							ring:hetero_[6]_N_pyridine	286
							bond:COH_alcohol_sec-alkyl	283
							bond:C(=O)O_carboxylicAcid_alkyl	282
							bond:S=O_sulfonyl_generic	280
							chain:alkaneLinear_decyl_C10	276
							bond:C(=O)N_carboxamide_(NHR)	259
							bond:CS_sulfide	254
							ring:hetero_[5_6]_Z_generic	251
							bond:C(=O)O_carboxylicEster_aliphatic	247
							bond:CC(=O)C_ketone_aliphatic_generic	245
							bond:CC(=O)C_ketone_aliphatic_acyclic	236
							bond:CX_halide_alkyl-X_ethyl_generic	230
							bond:CX_halide_alkyl-X_primary	230
							bond:C#N_nitrile_generic	229
							bond:CC(=O)C_ketone_aromatic_aliphatic	227
							ring:hetero_[5]_Z_1_3-Z	227
							bond:CN_amine_sec-NH_generic	226
							bond:C#N_nitrile	215
							chain:alkaneCyclic_hexyl_C6	214
							bond:CX_halide_alkyl-F_trifluoro_(1_1_1-)	211
							chain:alkaneLinear_dodedyl_C12	206
							bond:CX_halide_aromatic-X_dihalo_benzene_(1_2-)	202
							bond:C(=O)N_carboxamide_(NR2)	199
							bond:CX_halide_aromatic-X_halo_phenol_ortho	196
							bond:C=O_aldehyde_generic	192
							bond:CN_amine_alicyclic_generic	188
							ring:hetero_[6_6]_Z_generic	186
							bond:CN_amine_sec-NH_alkyl	185
							chain:alkeneCyclic_ethene_C_(connect_noZ)	183
							bond:CX_halide_aromatic-X_halo_phenol_para	182
							group:ligand_path_4_bidentate_aminoethanol	177
							chain:oxy-alkaneLinear_ethyleneOxide_EO1	166
							bond:CC(=O)C_ketone_alkane_cyclic	165
							chain:alkaneBranch_t-butyl_C4	162
							bond:CC(=O)C_ketone_alkene_cyclic_2-en-1-one_generic	161
							chain:aromaticAlkane_Ph-C2	155
							ring:hetero_[5]_O_oxolane	155
							chain:alkeneLinear_mono-ene_ehtylene_terminal	154
							bond:CX_halide_aromatic-X_dihalo_benzene_(1_4-)	151
							bond:S~N_generic	151
							bond:CX_halide_alkyl-X_dihalo_(1_2-)	150
							chain:alkeneLinear_mono-ene_ethylene	150
							bond:C(=O)O_carboxylicEster_aromatic	147
							bond:CN_amine_pri-NH2_alkyl	144
							ring:hetero_[6]_Z_1_3-	143
							bond:CX_halide_alkyl-X_ethyl	142
							chain:alkeneLinear_mono-ene_allyl	142
							group:aminoAcid_aminoAcid_generic	142
							bond:C(~Z)~C~Q_a-halocarbonyl	138
							chain:alkeneLinear_diene_1_2-butene	138
							chain:aromaticAlkane_Ar-C-Ar	138
							bond:CC(=O)C_ketone_alkene_generic	137
							chain:alkeneCyclic_diene_cyclohexene	137
							chain:oxy-alkaneLinear_ethylenOxide_EO1(O)	133
							bond:COH_alcohol_ter-alkyl	130
							chain:alkaneLinear_tetradecyl_C14	130
							chain:aromaticAlkane_Ar-C_meta	129
							bond:S(=O)N_sulfonylamide	128
							ring:hetero_[6]_N_diazine_(1_3-)_generic	127
							bond:CX_halide_alkyl-X_dihalo_(1_3)	125
							bond:C(=O)O_carboxylicAcid_aromatic	123
							ring:fused_[6_6]_naphthalene	123
							bond:CS_sulfide_dialkyl	122
							bond:C=O_aldehyde_aromatic	121
							bond:CX_halide_aromatic-Cl_trihalo_benzene_(1_2_4-)	121
							ring:hetero_[6]_Z_1_4-	121
							chain:aromaticAlkane_Ph-C1-Ph	118
							bond:NC=O_urea_generic	117
							ring:aromatic_biphenyl	117
							bond:CX_halide_alkyl-X_benzyl_alkane	116
							bond:S(=O)N_sulfonamide	114
							bond:OZ_oxide_hyroxy	113
							chain:alkyne_ethyne_generic	113
							chain:oxy-alkaneLinear_ethyleneOxide_EO2	112
							bond:C(=O)O_carboxylicEster_alkenyl	111
							bond:CX_halide_alkyl-Cl_dichloro_(1_1-)	111
							bond:CX_halide_aromatic-X_halo_phenol_meta	111
							ring:hetero_[5]_N_pyrrole_generic	111
							bond:C=O_carbonyl_ab-unsaturated_aliphatic_(michael_acceptors)	107
							bond:CX_halide_alkyl-X_trihalo_(1_1_2-)	106
							bond:CX_halide_aromatic-X_trihalo_benzene_(1_2_3-)	106
							ring:hetero_[6]_O_pyran_generic	106
							chain:alkaneCyclic_pentyl_C5	105
							bond:C=S_carbonyl_thio_generic	103
							bond:CN_amine_sec-NH_aromatic	101
							bond:P=O_phosphorus_oxo	100
							bond:CX_halide_alkyl-X_trihalo_(1_2_3-)	99
							chain:alkeneBranch_mono-ene_2-butene	98
							bond:CN_amine_ter-N_aromatic	97
							ring:hetero_[5]_N_imidazole	96
							bond:COH_alcohol_benzyl	95
							bond:CX_halide_alkyl-X_secondary	94
							bond:quatN_generic	92
							bond:CC(=O)C_ketone_alkene_cyclic_2-en-1-one	91
							bond:CX_halide_alkyl-X_tetrahalo_(1_1_2_2-)	90
							chain:alkaneLinear_hexadecyl_C16	87
							bond:COC_ether_aromatic	86
							bond:CX_halide_alkenyl-X_generic	86
							bond:CX_halide_aromatic-X_ether_aromatic_(Ph-O-Ph)	86
							group:ligand_path_4_bidentate_aminoacetaldehyde	86
							chain:oxy-alkaneLinear_ethyleneOxide_EO3	85
							bond:CN_amine_ter-N_aromatic_aliphatic	81
							bond:CX_halide_alkyl-Cl_ethyl	80
							bond:C(=O)N_carboxamide_(NH2)	79
							bond:P~S_generic	79
							bond:COH_alcohol_diol_(1_2-)	78
							ring:hetero_[6]_N_piperidine	78
							bond:C(=O)N_carbamate	76
							bond:CX_halide_aromatic-X_trihalo_benzene_(1_3_5-)	73
							bond:S(=O)O_sulfonate	73
							ring:hetero_[6]_N_triazine_generic	73
							bond:CX_halide_alkyl-F_perfluoro_ethyl	71
							bond:N[!C]_amino	71
							chain:alkeneLinear_mono-ene_2-hexene	71
							chain:aromaticAlkane_Ph-1_4-C1_acyclic	71
							chain:aromaticAlkene_Ph-C2_acyclic_generic	71
							bond:S(=O)O_sulfonicAcid_generic	69
							ring:hetero_[6]_N_pyrimidine	69
							bond:COH_alcohol_diol_(1_3-)	68
							bond:CX_halide_alkyl-F_tetrafluoro_(1_1_1_2-)	68
							group:ligand_path_4_bidentate_aminoacetate	68
							ring:hetero_[6]_Z_1_3_5-	68
							bond:N=C=O_isocyanate_[O_S]	66
							chain:aromaticAlkene_Ph-C2	66
							chain:oxy-alkaneLinear_ethyleneOxide_EO4	66
							ring:hetero_[5]_Z_1_2-Z	66
							ring:hetero_[5]_O_furan	61
							bond:CN_amine_sec-NH_aromatic_aliphatic	60
							ring:hetero_[5]_Z_1_2_4_1_3_4-Z	60
							bond:CC(=O)C_ketone_methyl_aliphatic	58
							bond:CX_halide_alkyl-F_perfluoro_butyl	55
							bond:P=O_phosphate	55
							bond:quatN_alkyl_acyclic	55
							chain:aromaticAlkene_Ph-C2_cyclic	55
							bond:C=N_imine_N(connect_noZ)	52
							bond:S=O_sulfonyl_S_(connect_Z=2)	51
							ring:hetero_[5]_S_thiophene	51
							chain:aromaticAlkane_Ar-C_ortho	50
							group:carbohydrate_hexopyranose_generic	50
							bond:CN_amine_alkyl_ethanolamine	49
							bond:COH_alcohol_allyl	49
							bond:QQ(Q~O_S)_sulfur_oxide	49
							chain:alkaneCyclic_propyl_C3	49
							bond:C(=O)O_carboxylicAcid_alkenyl	48
							ring:hetero_[6]_N_piperazine	48
							bond:CX_halide_alkyl-F_perfluoro_hexyl	46
							bond:S(=O)O_sulfonicAcid_cyclic_(ring)	46
							chain:alkaneLinear_stearyl_C18	46
							bond:P=O_phosphate_alkyl_ester	45
							chain:oxy-alkaneLinear_ethyleneOxide_EO6	45
							ring:hetero_[5]_N_triazole_(1_3_4-)	45
							group:carbohydrate_ketohexose	44
							ring:fused_[6_6]_tetralin	44
							ring:fused_steroid_generic_[5_6_6_6]	44
							ring:hetero_[6]_N_triazine_(1_3_5-)	44
							bond:CX_halide_alkenyl-X_acyclic_generic	43
							group:carbohydrate_aldopentose	43
							ring:hetero_[7]_generic_1_4-Z	43
							chain:aromaticAlkane_Ph-C4	42
							ring:hetero_[5]_N_triazole_(1_2_4-)	41
							bond:C=N_carboxamidine_generic	40
							bond:CX_halide_alkyl-Cl_trichloro_(1_1_1-)	40
							bond:NN_hydrazine_acyclic_(connect_noZ)	39
							chain:alkaneBranch_isohexyl_pentyl_3-methyl	39
							ring:hetero_[5]_N_pyrrolidone_(2-)	39
							bond:CC(=O)C_ketone_alkane_cyclic_(C6)	38
							bond:CC(=O)C_quinone_1_4-benzo	38
							bond:CX_halide_aromatic-X_ether_aromatic_(Ph-O-Ph)_generic	38
							group:ligand_path_5-7_bidentate	38
							ring:hetero_[6_6]_N_quinoline	38
							chain:aromaticAlkene_Ph-C2_styrene	37
							ring:hetero_[5]_N_pyrrole	37
							ring:hetero_[6_6]_O_benzopyran	37
							bond:C=O_aldehyde_alkyl	36
							bond:CX_halide_alkenyl-X_dihalo_(1_2-)	36
							bond:CX_halide_alkyl-X_tertiary	36
							ring:hetero_[7]_generic_1-Z	36
							bond:C(~Z)~C~Q_a-haloalcohol	35
							bond:P=O_phosphate_thioate	34
							bond:PC_phosphorus_organo_generic	34
							group:ligand_path_5_bidentate_propandiamine	34
							bond:C=N_guanidine_generic	33
							bond:CX_halide_alkyl-X_aromatic_alkane	33
							bond:CX_halide_alkyl-X_aromatic_generic	33
							bond:NC=O_urea_thio	33
							ring:hetero_[3]_Z_generic	33
							ring:hetero_[5]_N_S_thiazole	32
							bond:C=O_carbonyl_1_2-di	31
							bond:QQ(Q~O_S)_sulfhydride	31
							ring:hetero_[6]_N_O_1_4-oxazine_generic	31
							bond:C=N_imine_C(connect_H_gt_0)	30
							bond:CC(=O)C_ketone_alkene_cyclic_(C6)	30
							bond:CX_halide_alkyl-F_perfluoro_octyl	30
							group:carbohydrate_aldohexose	30
							group:carbohydrate_pentopyranose	30
							ring:hetero_[3]_O_epoxide	30
							ring:hetero_[7]_N_diazepine_(1_4-)	30
							chain:alkaneBranch_isooctyl_hexyl_2-ethyl	29
							chain:oxy-alkaneLinear_ethyleneOxide_EO8	29
							group:carbohydrate_hexopyranose_fructose	29
							ring:hetero_[4]_Z_generic	29
							bond:S(=O)O_sulfuricAcid_generic	28
							chain:aromaticAlkane_Ph-C6	28
							bond:COC_ether_alkenyl	27
							bond:CX_halide_alkyl-X_benzyl_generic	27
							bond:N=N_azo_generic	27
							bond:NO_amino_oxy_generic	27
							bond:S(=O)O_sulfonicEster_aliphatic_(S-C)	27
							ring:hetero_[6]_N_O_1_4-oxazine_morpholine	27
							bond:CX_halide_aromatic-X_biphenyl	26
							bond:S(=O)O_sulfonicEster_acyclic_(S-C(ring))	26
							ring:hetero_[6_7]_N_benzodiazepine_(1_4-)	26
							chain:alkeneLinear_diene_1_3-butene	25
							chain:alkeneLinear_mono-ene_vinyl	25
							ring:hetero_[7]_N_azepine_generic	25
							chain:aromaticAlkane_Ph-C8	24
							ring:hetero_[4]_N_azetidine	24
							ring:hetero_[4]_N_beta_lactam	24
							bond:C=O_carbonyl_ab-acetylenic	23
							bond:S(=O)O_sulfonicAcid_acyclic_(chain)	23
							group:carbohydrate_hexopyranose_glucose	23
							group:ligand_path_4_bidentate_ethylenediamine	23
							ring:hetero_[5]_N_pyrazole	23
							ring:hetero_[5]_O_dioxolane_(1_3-)	23
							ring:hetero_[5_6]_N_indole	23
							chain:alkeneCyclic_diene_cyclopentadiene	22
							ring:hetero_[5_6]_N_benzimidazole	22
							bond:C(=O)N_carbamate_thio_generic	21
							bond:C=O_acyl_hydrazide	21
							bond:CC(=O)C_quinone_1_4-naphtho	21
							bond:P=O_phosphate_dithio	21
							chain:aromaticAlkane_Ph-C9_nonylphenyl	21
							bond:N=C=O_isocyanate_generic	20
							bond:N=N_azo_aromatic	20
							group:ligand_path_5_bidentate_malonate	20
							bond:CX_halide_alkenyl-X_dihalo_(1_1-)	19
							bond:CX_halide_allyl-X_acyclic	19
							bond:NN_hydrazine_alkyl_N(connect_Z=1)	19
							bond:S=O_sulfoxide	19
							bond:metal_metalloid_oxy	19
							bond:metal_metalloid_Si_generic	19
							bond:metal_metalloid_Si_organo	19
							ring:fused_PAH_phenanthrene	19
							ring:hetero_[5_5]_Z_generic	19
							ring:hetero_[6]_Z_1_2_4-	18
							ring:hetero_[6_6]_O_benzopyrone_(1_2-)	18
							ring:polycycle_bicyclo_[2.1.1]heptane	18
							bond:COH_alcohol_alkene	17
							bond:N=O_N-nitroso_generic	17
							bond:metal_metalloid_alkylSiloxane	17
							bond:metal_metalloid_Si_oxy	17
							chain:oxy-alkaneLinear_ethyleneOxide_EO10	17
							ring:hetero_[5_6]_O_benzofuran	17
							ring:hetero_[6]_N_pyrazine	17
							bond:COH_alcohol_alkene_cyclic	16
							bond:N=O_N-nitroso	16
							bond:NO_amine_hyrdroxyl	16
							ring:fused_[5_6]_indane	16
							ring:hetero_[5_6]_N_S_benzothiazole_(1_3-)	16
							bond:CX_halide_alkenyl-Cl_dichloro_(1_1-)	15
							bond:CX_halide_alkyl-X_bicyclo[2_2_1]heptene	15
							bond:OZ_oxide_peroxy	15
							bond:quatN_trimethyl_alkyl_acyclic	15
							group:ligand_path_5_tridentate_3-hydroxycadaverine	15
							ring:hetero_[5]_N_O_isoxazole	15
							ring:hetero_[5_7]_Z_generic	15
							bond:C(~Z)~C~Q_a-haloether	14
							bond:C=O_acyl_halide	14
							bond:CS_sulfide_di-	14
							bond:CX_halide_alkenyl-X_acyclic	14
							group:ligand_path_5_bidentate_aminopropanal	14
							group:ligand_path_5_bidentate_propanolamine	14
							ring:hetero_[5]_Z_1_2_3_4-Z	14
							ring:hetero_[6_6]_O_benzopyrone_(1_4-)	14
							bond:C#N_nitrile_ab-unsaturated	13
							bond:CC(=O)C_ketone_alkane_cyclic_(C5)	13
							bond:CC(=O)C_ketone_alkene_cyclic_3-en-1-one	13
							bond:P=O_phosphonate	13
							bond:metal_metalloid_trimethylsilane	13
							ring:hetero_[5]_Z_1_2_3-Z	13
							ring:hetero_[5_6]_O_benzodioxole_(1_3-)	13
							ring:hetero_[6]_N_pyrimidine_2_4-dione	13
							ring:hetero_[6]_Z_1_2-	13
							ring:hetero_[6_5_6]_O_benzofuran_dibenzo	13
							bond:C(=O)N_carbamate_dithio	12
							bond:CX_halide_aromatic-Cl_dichloro_pyridine_(1_4-)	12
							bond:P~N_generic	12
							ring:hetero_[5]_N_tetrazole	12
							ring:hetero_[6]_N_diazine_(1_2-)_generic	12
							ring:hetero_[6]_O_dioxane_(1_4-)_generic	12
							bond:CX_halide_alkenyl-Cl_acyclic	11
							bond:CX_halide_allyl-Cl_acyclic	11
							bond:quatN_b-carbonyl	11
							chain:aromaticAlkene_Ph-C3	11
							group:aminoAcid_alanine	11
							group:ligand_path_5_bidentate_diformamide	11
							ring:hetero_[5]_N_triazole_(1_2_3-)	11
							bond:CNO_amineOxide_dimethyl_alkyl	10
							bond:CNO_amineOxide_generic	10
							bond:CX_halide_aromatic-Cl_dichloro_pyridine_(1_2-)	10
							bond:CX_halide_aromatic-X_halo_phenol	10
							bond:N=O_N-nitroso_dialkyl	10
							ring:fused_PAH_anthracene	10
							ring:hetero_[5_6]_N_isoindole_1-one	10
							ring:hetero_[7]_O_oxepin	10
							bond:C(~Z)~C~Q_b-halocarbonyl	9
							bond:C(=O)O_carboxylicEster_4-nitrophenol	9
							bond:N(=O)_nitro_N	9
							bond:P=O_phosphate_thio	9
							bond:quatS	9
							chain:alkaneBranch_isononyl_heptyl_2_5-methyl	9
							chain:oxy-alkaneLinear_ethyleneOxide_EO12	9
							ring:fused_PAH_pyrene	9
							ring:hetero_[5_6]_N_isoindole_1_3-dione	9
							ring:hetero_[6_6]_N_quinoxaline	9
							ring:hetero_[6_6]_O_benzodioxin_(1_4-)	9
							bond:C#N_cyano_cyanamide	8
							bond:C(=O)O_acidAnhydride	8
							bond:CN_amine_alkyl_methanolamine	8
							bond:CX_halide_alkenyl-X_trihalo_(1_1_2-)	8
							bond:P=O_phosphonate_acid	8
							bond:X~Z_halide-[N_P]_heteroatom	8
							chain:alkeneBranch_mono-ene_2-butene_2-propyl_(tiglate)	8
							chain:oxy-alkaneLinear_carboxylicEster_AEOC	8
							chain:oxy-alkaneLinear_sulfuricEster_AEOS	8
							group:aminoAcid_glycine	8
							ring:polycycle_bicyclo_[3.3.1]nonane	8
							bond:C(~Z)~C~Q_a-haloketone_perhalo	7
							bond:C(~Z)~C~Q_haloether_dibenzodioxin_2-halo	7
							bond:C(~Z)~C~Q_haloether_dibenzodioxin_dichloro_(2_7-)	7
							bond:C(~Z)~C~Q_haloether_dibenzodioxin_tetrachloro_(2_3_7_8-)	7
							chain:alkeneBranch_diene_2_6-octadiene	7
							group:ligand_path_5_bidentate_ACAC	7
							ring:fused_PAH_acenaphthylene	7
							ring:fused_PAH_fluorene	7
							ring:hetero_[5]_N_O_oxazole	7
							ring:hetero_[5]_N_S_thiadiazole_(1_3_4-)	7
							ring:hetero_[5]_O_furan_a-nitro	7
							ring:polycycle_tricyclo_adamantane	7
							bond:C(~Z)~C~Q_haloether_dibenzodioxin_1-halo	6
							bond:S=O_sulfonyl_a_b-unsaturated	6
							bond:X~Z_halide-[N_P]_heteroatom_N	6
							bond:X~Z_halide-[N_P]_heteroatom_N_generic	6
							bond:metal_group_III_other_generic	6
							bond:metal_group_III_other_Sn_generic	6
							bond:metal_group_III_other_Sn_organo	6
							chain:alkaneBranch_isooctyl_heptyl_3-methyl	6
							chain:alkaneBranch_isooctyl_hexyl_2-methyl	6
							chain:alkeneCyclic_triene_tropilidine	6
							chain:alkeneLinear_diene_1_4-diene	6
							chain:aromaticAlkane_Ph-C10	6
							chain:oxy-alkaneBranch_propyleneoxide_PO1	6
							group:carbohydrate_pentofuranose	6
							group:nucleobase_cytosine	6
							group:nucleobase_uracil	6
							group:nucleobase_xanthine_purine-2_6-dione	6
							bond:C(=O)N_carboxamide_thio	5
							bond:CN_amine_aromatic_benzidine	5
							bond:CNO_amineOxide_aromatic	5
							bond:CX_halide_alkyl-X_bicyclo[2_2_1]heptane	5
							bond:N=C=O_isocyanate_thio	5
							bond:P=O_phosphonate_aliphatic_ester	5
							bond:quatP_phosphonium	5
							bond:S(=O)O_sulfonicEster_cyclic_S-(any_in_ring)	5
							bond:X~Z_halide-[O_S]_heteroatom	5
							chain:alkaneCyclic_butyl_C4	5
							group:aminoAcid_aspartic_acid	5
							group:aminoAcid_leucine	5
							group:aminoAcid_valine	5
							ring:fused_PAH_benz(a)anthracene	5
							ring:hetero_[4]_O_oxetane	5
							ring:hetero_[5_6]_N_purine	5
							ring:hetero_[6_5_6]_N_carbazole	5
							ring:hetero_[6_6]_N_isoquinoline	5
							ring:hetero_[6_6_6]_N_S_phenothiazine	5
							bond:CC(=O)C_ketone_alkene_cyclic_(C7)	4
							bond:CX_halide_aromatic-Cl_dichloro_pyridine_(1_5-)	4
							bond:NN=N_triazene	4
							bond:Se~Q_selenocarbon	4
							bond:metal_group_III_other_generic_oxy	4
							bond:metal_group_III_other_Sn_oxy	4
							chain:aromaticAlkane_Ph-C12	4
							group:aminoAcid_proline	4
							group:carbohydrate_inositol	4
							group:nucleobase_guanine	4
							group:nucleobase_hypoxanthine	4
							ring:fused_PAH_benzophenanthrene	4
							ring:hetero_[5_6]_N_indazole	4
							ring:hetero_[6]_Z_1_2_3-	4
							ring:hetero_[6_6]_N_quinazoline	4
							ring:polycycle_bicyclo_[3.2.1]octane	4
							bond:C(~Z)~C~Q_haloamine_haloethyl_(N-mustard)	3
							bond:C(=O)O_carboxylicEster_cyclic_b-propiolactone	3
							bond:CC(=O)C_quinone_1_2-benzo	3
							bond:CC(=O)C_quinone_1_2-naphtho	3
							bond:P(=O)N_phosphoramide_diamidophosphate	3
							bond:P=O_phosphonate_alkyl_ester	3
							bond:S(=O)X_sulfonylhalide	3
							chain:alkaneBranch_isodecyl_octyl_1_2-methyl	3
							chain:alkeneBranch_diene_2_7-octadiene_(linalyl)	3
							chain:alkeneCyclic_diene_1_3-cyclohexadiene_C6	3
							chain:alkeneLinear_mono-ene_oleic_(C18)	3
							chain:aromaticAlkene_Ph-C4_isocrotylbenzene	3
							chain:oxy-alkaneLinear_ethyleneOxide_EO14	3
							chain:oxy-alkaneBranch_propyleneoxide_PO2	3
							group:aminoAcid_arginine	3
							group:aminoAcid_asparagine	3
							group:aminoAcid_phenylalanine	3
							group:ligand_path_4_tridentate	3
							group:nucleobase_adenine	3
							ring:hetero_[3]_N_aziridine	3
							ring:hetero_[6]_N_pyridazine	3
							ring:hetero_[6_6_6]_N_acridine	3
							ring:hetero_[6_6_6]_O_benzopyran_dibenzo[b_e]	3
							ring:polycycle_bicyclo_[3.2.2]nonane	3
							ring:polycycle_bicyclo_[3.3.2]decane	3
							bond:C#N_cyano_acylcyanide	2
							bond:C(~Z)~C~Q_halocarbonyl_dichloro_quinone_(1_2-)	2
							bond:C(~Z)~C~Q_halocarbonyl_dichloro_quinone_(1_4-)	2
							bond:N(=O)_nitrate_generic	2
							bond:N(=O)_nitro_ab-unsaturated	2
							bond:N=N_azo_aliphatic_acyclic	2
							bond:NN_hydrazine_alkyl_generic	2
							bond:P(=O)N_phosphoramide_monoamidophosphate	2
							bond:P=O_phosphonate_ester	2
							bond:P=O_phosphonate_thio_ dimethyl_methylphosphonothionate	2
							bond:PC_phosphine_organo_generic	2
							bond:S(=O)O_sulfonicEster_acyclic_S-C_(chain)	2
							bond:S(=O)O_sulfonicEster_alkyl_S-C	2
							bond:S(=O)X_sulfonylhalide_fluoride	2
							bond:Se~Q_selenium_oxo	2
							bond:metal_metalloid_As_generic	2
							bond:metal_metalloid_As_organo	2
							bond:metal_metalloid_As_oxo	2
							bond:metal_metalloid_oxo	2
							chain:aromaticAlkene_Ph-C4_phenylbutadiene	2
							chain:oxy-alkaneLinear_ethyleneOxide_EO16	2
							group:aminoAcid_glutamic_acid	2
							group:aminoAcid_isoleucine	2
							group:aminoAcid_tyrosine	2
							group:carbohydrate_ketopentose	2
							group:carbohydrate_pentofuranose_2-deoxy	2
							group:ligand_path_4_bidentate_bipyridyl	2
							group:nucleobase_thymine	2
							ring:fused_[5_6]_indene	2
							ring:hetero_[6]_N_tetrazine_generic	2
							ring:hetero_[6]_N_triazine_(1_2_4-)	2
							ring:hetero_[7]_generic_1_2-Z	2
							ring:polycycle_bicyclo_[2.2.2]octane	2
							bond:C#N_cyano_cyanohydrin	1
							bond:C#N_nitrile_isonitrile	1
							bond:C(~Z)~C~Q_halocarbonyl_dichloro_quinone_(1_5-)	1
							bond:C(=O)O_carboxylicEster_thio	1
							bond:C=N_imine_oxy	1
							bond:CN_amine_aromatic_N-hydroxy	1
							bond:COH_alcohol_diol_(1_1-)	1
							bond:CX_halide_aromatic-Cl_dichloro_pyridine_(1_3-)	1
							bond:N=[N+]=[N-]_azide_generic	1
							bond:N=N_azo_oxy	1
							bond:NN_hydrazine_alkyl_H2	1
							bond:NN_hydrazine_alkyl_HH2	1
							bond:P(=O)N_phosphoramide_phosphotriamide	1
							bond:P=O_phosphate_trithio_phosphorothioate	1
							bond:PO_phosphine_oxy_generic	1
							bond:PO_phosphite_generic	1
							bond:PO_phosphite	1
							bond:QQ(Q~O_S)_sulfide_di-	1
							bond:S(=O)O_sulfonicEster_alkyl_O-C_(H=0)	1
							bond:Se~Q_selenohalide	1
							bond:metal_metalloid_As_oxy	1
							bond:metal_metalloid_B_generic	1
							bond:metal_metalloid_B_organo	1
							bond:metal_metalloid_B_oxy	1
							bond:metal_transition_Hg_generic	1
							bond:metal_transition_Hg_organo	1
							chain:alkaneBranch_isononyl_pentyl_1_1_1_3-metyl	1
							chain:alkeneCyclic_diene_1_5-cyclooctadiene	1
							chain:alkeneLinear_diene_linoleic_(C18)	1
							chain:alkeneLinear_triene_linolenic_(C18)	1
							group:aminoAcid_cysteine	1
							group:aminoAcid_glutamine	1
							group:aminoAcid_histidine	1
							group:aminoAcid_lysine	1
							group:aminoAcid_methionine	1
							group:aminoAcid_serine	1
							group:aminoAcid_threonine	1
							group:carbohydrate_hexofuranose_hexulose	1
							group:carbohydrate_hexofuranose	1
							group:carbohydrate_hexopyranose_maltose	1
							group:ligand_path_4_macrocycle_tetrazacyclododecane	1
							group:ligand_path_4_polydentate	1
							group:ligand_path_4_polydentate_EDTA	1
							group:ligand_path_4_polydentate_NTA	1
							group:ligand_path_4-5_tridentate	1
							group:ligand_path_5_tridentate	1
							ring:fused_[5_7]_azulene	1
							ring:fused_PAH_anthanthrene	1
							ring:hetero_[5]_N_S_isothiazole	1
							ring:hetero_[5_5_6]_O_aflatoxin_generic	1
							ring:hetero_[6]_Z_1_2_3_5-	1
							ring:hetero_[6]_Z_1_2_4_5-	1
							ring:hetero_[6_6]_N_pteridine	1
							ring:hetero_[6_6]_N_pteridine_generic	1
							ring:polycycle_bicyclo_[4.3.1]decane	1
							ring:polycycle_spiro_1_4-dioxaspiro[4.5]decane	1

## Sheet: Table S6
S8
	Supplementary Table 6: Alignment of classifications from Sapounidou, Verhaar, Russom and MechoA schemes, as framed within the three Tier 1 domains
	Domain	Sapounidou	Verhaar	Russom	MechoA
	Narcosis	1.1.1 Non-polar narcosis 1.2.1 Polar narcosis 1.2.2 Alkyl amine narcosis 1.2.3 Carboxylic acid ester narcosis	Class 1 (Narcosis or baseline toxicity) Class 2 (less inert chemicals)	1 Narcosis I (non-polar) 2 Narcosis II (polar) 3 Narcosis III (ester)	1.1 Non-polar narcotics 1.3 Cationic narcotics 2.1 Compounds hydrolysed to narcotic products 2.2 Compounds hydrolysed to non-narcotic products 4.1 Readily detoxified chemicals
	Reactive	2.1.1 Soft electrophile 2.1.2 Hard electrophile 2.1.3 Pre-reactive (electrophilic) 2.2.1 Nucleophilic 2.3.1 Radical damage of tissue 2.3.2 Redox cycling 2.3.3 Pre-reactive (free radical generation)	Class 3 (unspecific reactivity)	5 Reactive electrophiles / pre-electrophiles	3.1 Hard electrophiles 3.2 Soft electrophiles 3.3 Radical-generating chemicals 4.3 Pro-reactive compounds 4.4 RedOx cycling compounds
	Specific	3.1.1 Acetylcholinesterase (AChE) inhibition 3.1.2 Photosynthesis inhibition 3.2.1 Modulation of ion channels 3.3.1 Amino acid biosynthesis disruption 3.3.2 Cell structure disruption 3.3.3 Fatty acid biosynthesis disruption 3.3.4 Nucleic acid biosynthesis disruption 3.3.5 Steroid biosynthesis disruption 3.3.6 Carotenoid biosynthesis disruption 3.3.7 Protein biosynthesis disruption 3.3.8 Developme…	Class 4 (chemicals and groups of chemicals acting by a specific mechanism)	4 Oxidative phosphorylation uncouplers 6 Acetylcholinesterase inhibitors 7 Central nervous system seizure agents	4.5 Docking pro-disruptors 4.6 Indirect pro-disruptors 5.1 Oxidative phosphorylation uncouplers 5.2 Acid and bases 5.3 Indirect enzyme disruptors (other) 6.1 Acetylcholinesterase (AchE) inhibitors 6.2 Acetylcholine receptor (AChR) binders 6.3 Dopamine transport disruptors 6.4 Metal chelators 6.5 Photosystem II ET inhibitors 6.6 Ion channel modulators 6.7 Mitochondrial ET chain inhibitors 6.8 Endo…
	Unclassifiable	“No alert identified”	Class 5 (Not possible to classify according to these rules)		No MechoA was detected

## Sheet: Table S7
S9
	Supplementary Table 7: Analysis of the extent of overlap/variation noted between schemes with respect to domain-level classification of test inventory
				Scheme
				Verhaar	Russom	MechoA
	Domain*	Narcosis	Observation	Divergence in identity of assigned substances	Greater number of substances matched through Russom profiler	Greater number of substances matched through MechoA profiler
			Rationale	• Incorporation of classes into Sapounidou profiler otherwise uncovered by Verhaar • Disqualification in Sapounidou scheme of non-polar narcosis assignment from compounds matching specific or reactive alerts	• Defaulting of otherwise unclassified substances to narcosis domain through Russom rule-set • Disqualification in Sapounidou scheme of non-polar narcosis assignment from compounds matching specific or reactive alerts	• MechoA exhibits wider general coverage of chemical space within this domain • Capacity of MechoA to assign narcosis judgment alongside specific or reactive • Disqualification in Sapounidou scheme of non-polar narcosis assignment from compounds matching specific or reactive alerts
		Reactive	Observation	Greater number of substances matched through Sapounidou profiler	Divergence in identities of assigned substances	Greater number of substances matched through MechoA profiler
			Rationale	• Sapounidou scheme exhibits wider general coverage of chemical space across this domain	• Carboxylic acid esters, sulfates and quaternary amines (amongst others) assigned exclusively to reactive domain through Russom scheme • Anilines and nitrobenzenes (amongst others) assigned exclusively to reactive domain through Sapounidou scheme	• Despite some overlap, Sapounidou scheme exhibits wider general coverage of chemical space as pertains to reactivity
		Specific	Observation	Greater number of substances matched through Sapounidou profiler	Divergence in identities of assigned substances	Greater number of substances matched through MechoA profiler
			Rationale	• Sapounidou scheme exhibits wider general coverage of chemical space across this domain	• Sapounidou scheme considers more expansive range of relevant mechanisms across breadth of domain • Russom profiler less thorough in scope, yet exhibits wider coverage as regards phenolic (protonophoric) uncouplers of oxidative phophorylation	• MechoA exhibits wider coverage as regards phenolic (protonophoric) uncouplers of oxidative phophorylation • Category analogous to MechoA 5.2 (Indirect enzyme disruptor: Acids and bases) not present within Sapounidou scheme
	*Mapped in alignment with framework described in Supplementary Table 6
					Figure A. Extent of overlap and exclusivity in Tier 1 domain assignment between the Sapounidou and each of the Verhaar, Russom and MechoA schemes. Values describe the quantity of the 5,517 test inventory compounds either assigned identical domains through both compared profilers (red), or alternatively classified as such only through one.
